# Supplementary material for: The effectiveness of Payments for Ecosystem Services at delivering improvements in water quality: lessons for experiments at the landscape scale
Source: PeerJ. 2018 Oct 23;6:e5753. doi: 10.7717/peerj.5753 (PMC6202973; doi:10.7717/peerj.5753)
Supplement: Supplemental Information 1 [file peerj-06-5753-s009.csv]

Site_Code	Community_No	Water_System_No	Category_Site_Intake_Tap	Data_Present_2010	Data_Present_2015	Same_Site_2010_15	Data_Complete_2015	Data_Include_2015	Data_Include_RCT_2015	In_RCT	Treatment_Control_Site	E_coli_2010	Other_coliforms_2010	Offset	Stream_Spring_2015	Disturbance_2015	Black_Mud_2015	Faeces_Presence_2015	Cattle_2015	Agriculture_2015	Substrate_2015	Cattle_Access_2015	Compliant_ARA_2015	Temp_2015	pH_2015	Turbidity_2015	Turbidity_2015_100	Salinity_2015	Total_E_coli_2015	E_coli_2015_5ml	Total_Other_coliforms_2015	Turbidity_JTU_0	OTB_Size_Strat	Cows_Strat	hospital_time	L1_proportion_all_L	L1_proportion_eligible_L
1	1	1	A	1	1	0	1	1	1	1	1	0	39	1.386294361	1	1	0	0	0	0	2	1	1	16.6	6.29	96	0.96	0.01	2	0.5	6	NA	11	10.0909	60	0.016441626	0.044936636
2	1	1	B	1	1	0	1	1	1	1	1	0	41	1.386294361	1	1	0	0	0	0	2	1	1	18.8	6.88	98	0.98	0.03	3	0.75	3	NA	11	10.0909	60	0.016441626	0.044936636
3	2	2	A	1	1	0	1	1	1	1	0	4	109	1.386294361	1	1	1	0	0	0	2	1	0	15.3	7.47	29	0.29	0.13	3	0.75	46	25	27	13.4815	60	0	0
4	2	3	B	1	1	0	1	1	1	1	0	0	16	1.386294361	1	1	1	0	0	0	2	1	0	16.2	7.62	20	0.2	0.04	1	0.25	7	25	27	13.4815	60	0	0
5	3	4	A	1	1	0	1	1	1	1	0	0	44	1.386294361	0	1	1	0	0	1	2	0	0	16.8	8.21	233	2.33	0.03	151	37.75	400	10	8	5.875	60	0	0
6	3	4	B	1	1	0	1	1	1	1	0	0	45	1.386294361	0	1	1	0	0	1	2	0	0	19.1	7.59	86	0.86	0.05	1	0.25	5	10	8	5.875	60	0	0
7	4	5	A	1	1	0	1	1	1	1	1	0	8	1.386294361	0	1	1	0	0	1	1	1	0	20	7.62	32	0.32	0.02	7	1.75	113	10	30	20.1	210	0.012967191	0.032136659
8	4	5	B	1	1	0	1	1	1	1	1	0	2	1.386294361	0	1	1	0	0	1	1	1	0	21.5	6.8	20	0.2	0.02	6	1.5	191	10	30	20.1	210	0.012967191	0.032136659
9	5	6	A	1	1	1	1	1	1	1	0	0	0	1.386294361	1	1	0	0	0	0	1	1	0	19.7	6.78	4	0.04	0.02	0	0	18	0	NA	NA	240	0.007334562	0.0161215
10	5	6	B	1	1	1	1	1	1	1	0	0	1	1.386294361	1	1	0	0	0	0	1	1	0	21	6.75	3	0.03	0.02	0	0	23	0	NA	NA	240	0.007334562	0.0161215
11	6	7	A	0	1	0	1	1	1	1	1	NA	NA	1.386294361	0	1	0	0	0	0	0	1	0	16	7.8	23	0.23	0.02	6	1.5	159	0	8	7	180	0.033814202	0.06626001
12	6	7	A	1	1	0	1	1	1	1	1	0	11	1.386294361	0	1	0	0	0	0	0	1	0	15.2	8.08	18	0.18	0.02	3	0.75	217	0	8	7	180	0.033814202	0.06626001
13	7	8	A	1	1	0	1	1	1	1	1	0	0	1.386294361	1	1	0	0	0	0	2	1	1	17.7	7.19	5	0.05	0.02	2	0.5	19	10	11	13.1818	90	0.013005172	0.026364866
14	7	8	B	1	1	0	1	1	1	1	1	0	0	1.386294361	1	1	0	0	0	0	2	1	1	16.6	7.03	12	0.12	0.02	0	0	15	10	11	13.1818	90	0.013005172	0.026364866
15	8	9	A	0	1	0	1	1	1	1	0	NA	NA	1.386294361	1	1	0	0	0	0	2	1	0	14.8	8.25	85	0.85	0.06	31	7.75	173	NA	18	22.9444	NA	0	0
16	8	9	B	0	1	0	1	1	1	1	0	NA	NA	1.386294361	1	1	0	0	0	0	2	1	0	19.3	8.05	89	0.89	0.07	3	0.75	88	NA	18	22.9444	NA	0	0
17	9	10	A	0	1	0	1	1	1	1	0	NA	NA	1.386294361	0	1	1	0	0	0	2	1	0	15.1	8.66	51	0.51	0.05	107	26.75	1343	NA	16	16.375	NA	0	0
18	9	10	B	0	1	0	1	1	1	1	0	NA	NA	1.386294361	0	1	1	0	0	0	2	1	0	21.1	8.2	65	0.65	0.06	67	16.75	75	NA	16	16.375	NA	0	0
19	10	11	A	0	1	0	0	1	1	1	1	NA	NA	1.386294361	2	1	NA	NA	NA	NA	NA	NA	NA	17.9	8.26	0	0	0.05	0	0	4	NA	6	27.3333	NA	0.000571548	0.002215883
20	11	12	A	1	1	1	1	1	1	1	1	0	30	1.386294361	1	1	0	0	0	1	0	0	1	16.2	7.27	48	0.48	0.04	3	0.75	12	20	7	5.71429	60	0.087273767	0.177640413
21	11	12	B	1	1	1	1	1	1	1	1	0	0	1.386294361	1	1	0	0	0	1	0	0	1	16.8	7.38	37	0.37	0.04	3	0.75	9	20	7	5.71429	60	0.087273767	0.177640413
22	12	13	A	1	1	0	1	1	1	1	1	0	34	1.386294361	1	1	0	0	0	0	0	1	0	17	8.23	0	0	0.07	0	0	0	10	18	7.66667	50	0.010058323	0.025154956
23	12	13	B	1	1	0	1	1	1	1	1	0	0	1.386294361	1	1	0	0	0	0	0	1	0	18.3	8.03	6	0.06	0.07	0	0	0	10	18	7.66667	50	0.010058323	0.025154956
24	13	14	A	1	1	0	1	1	1	1	0	2	61	1.386294361	1	1	0	0	0	0	0	1	0	14.9	7.24	1	0.01	0.02	1	0.25	0	10	22	4.68182	60	0.004317163	0.014564366
25	13	15	B	1	1	0	1	1	1	1	0	0	0	1.386294361	1	1	0	0	0	0	0	1	0	15.3	7.71	0	0	0.02	5	1.25	8	10	22	4.68182	60	0.004317163	0.014564366
26	14	16	A	1	1	0	1	1	1	1	0	1	19	1.386294361	1	1	0	0	0	1	0	0	0	16.4	7.23	15	0.15	0.04	0	0	5	0	32	4.84375	120	0	0
27	14	16	B	1	1	0	1	1	1	1	0	0	1	1.386294361	1	1	0	0	0	1	0	0	0	17.3	6.94	2	0.02	0.04	2	0.5	3	0	32	4.84375	120	0	0
28	15	17	A	1	1	0	0	1	0	0	Excluded_before_randomisation	0	8	1.386294361	1	1	NA	NA	NA	NA	NA	1	0	17.1	8.51	1	0.01	0.08	0	0	0	10	8	6.625	60	0	0
29	15	17	B	1	1	0	0	1	0	0	Excluded_before_randomisation	0	14	1.386294361	1	1	NA	NA	NA	NA	NA	1	0	17	8.28	5	0.05	0.06	0	0	2	10	8	6.625	60	0	0
30	16	18	A	0	1	0	1	1	0	0	Excluded_before_randomisation	NA	NA	1.386294361	0	1	1	1	0	1	2	1	0	13.2	8.58	78	0.78	0.03	26	6.5	346	0	151	4.78146	NA	1.34e-06	4.51e-06
31	16	19	A	1	1	1	1	1	0	0	Excluded_before_randomisation	0	17	1.386294361	0	1	0	0	0	1	1	1	0	12.9	8.28	120	1.2	0.04	5	1.25	300	0	151	4.78146	NA	1.34e-06	4.51e-06
32	16	20	B	1	1	0	0	1	0	0	Excluded_before_randomisation	0	23	1.386294361	0	1	NA	NA	NA	NA	NA	NA	NA	17.5	7.89	86	0.86	0.08	9	2.25	107	0	151	4.78146	NA	1.34e-06	4.51e-06
33	17	21	A	1	1	0	1	1	1	1	0	0	0	1.386294361	1	1	0	0	0	0	0	1	0	13.2	7.23	23	0.23	0.03	6	1.5	56	20	12	7	120	0	0
34	17	21	B	1	1	0	1	1	1	1	0	0	1	1.386294361	1	1	0	0	0	0	0	1	0	15	7.28	26	0.26	0.04	12	3	76	20	12	7	120	0	0
35	18	22	A	1	1	0	1	1	1	1	0	1	27	1.386294361	1	1	0	0	0	0	2	1	0	16	6.86	40	0.4	0.02	1	0.25	34	30	20	12.2	120	0.000522851	0.00279174
36	18	22	B	1	1	0	1	1	1	1	0	0	4	1.386294361	1	1	0	0	0	0	2	1	0	18.2	7.42	36	0.36	0.02	19	4.75	215	30	20	12.2	120	0.000522851	0.00279174
37	19	23	A	1	1	1	1	1	1	1	1	0	6	1.386294361	0	1	0	0	0	0	0	1	0	14.2	8.11	94	0.94	0.04	56	14	599	10	25	16.24	60	0.03055671	0.168242943
38	19	23	B	1	1	1	1	1	1	1	1	0	0	1.386294361	0	1	0	0	0	0	0	1	0	19.6	7.98	51	0.51	0.06	0	0	14	10	25	16.24	60	0.03055671	0.168242943
39	20	24	A	1	1	1	1	1	1	1	1	1	65	1.386294361	0	1	0	0	0	0	0	0	0	16.8	8.66	77	0.77	0.03	24	6	187	10	22	4.77273	50	0	0
40	20	24	B	1	1	1	1	1	1	1	1	0	1	1.386294361	0	1	0	0	0	0	0	0	0	19.5	8.47	79	0.79	0.04	0	0	1	10	22	4.77273	50	0	0
41	21	25	A	1	1	1	0	1	1	1	1	0	1	1.386294361	1	1	0	1	1	1	NA	0	0	16.7	6.79	56	0.56	0.02	2	0.5	22	20	11	5.36364	150	0.023322627	0.067007147
42	21	25	B	1	1	1	0	1	1	1	1	0	0	1.386294361	1	1	0	1	1	1	NA	0	0	17.3	7.75	57	0.57	0.03	8	2	897	20	11	5.36364	150	0.023322627	0.067007147
43	22	26	A	1	1	0	0	1	1	1	1	0	14	1.386294361	1	1	0	NA	0	0	NA	1	1	16.1	7.97	4	0.04	0.1	36	9	4	NA	32	5.03125	120	0.022668996	0.157483241
44	22	26	B	1	1	0	0	1	1	1	1	0	3	1.386294361	1	1	0	NA	0	0	NA	1	1	15.9	8.46	9	0.09	0.1	121	30.25	109	NA	32	5.03125	120	0.022668996	0.157483241
45	23	27	A	1	1	0	1	1	1	1	0	0	0	1.386294361	0	2	1	1	1	0	2	0	0	18.2	9.27	7	0.07	0.04	12	3	927	0	12	17.9167	180	0	0
46	23	27	B	1	1	0	1	1	1	1	0	0	0	1.386294361	0	2	1	1	1	0	2	0	0	19.9	8.61	33	0.33	0.04	17	4.25	449	0	12	17.9167	180	0	0
47	24	28	A	1	1	0	1	1	1	1	0	0	3	1.386294361	0	2	0	0	1	0	2	0	0	16.3	7.99	0	0	0.01	1	0.25	47	NA	6	11.8333	180	0	0
48	24	28	B	1	1	0	1	1	1	1	0	0	0	1.386294361	0	2	0	0	1	0	2	0	0	18	9.2	0	0	0.01	7	1.75	299	NA	6	11.8333	180	0	0
49	24	29	A	0	1	0	1	1	1	1	0	NA	NA	1.386294361	1	2	1	0	1	0	2	0	0	15.2	7.41	0	0	0.01	0	0	488	NA	6	11.8333	180	0	0
50	24	29	B	0	1	0	1	1	1	1	0	NA	NA	1.386294361	1	2	1	0	1	0	2	0	0	19.3	7.29	0	0	0.01	0	0	93	NA	6	11.8333	180	0	0
51	25	30	A	1	1	0	1	1	1	1	1	0	3	1.386294361	1	2	0	0	0	0	0	1	1	17.2	8.68	0	0	0	0	0	623	0	19	10.4737	180	0.00971144	0.019417328
52	25	30	B	1	1	0	1	1	1	1	1	0	0	1.386294361	1	2	0	0	0	0	0	1	1	20.6	8.48	0	0	0	0	0	358	0	19	10.4737	180	0.00971144	0.019417328
53	26	31	A	0	1	0	1	1	1	1	1	NA	NA	1.386294361	1	2	1	0	1	0	2	0	0	17.9	7.82	1	0.01	0.07	2	0.5	45	20	1	10	300	0.02704853	0.0558266
54	26	32	A	1	1	1	1	1	1	1	1	0	53	1.386294361	0	2	0	0	0	0	2	1	0	16.3	8.03	0	0	0.02	0	0	201	20	1	10	300	0.02704853	0.0558266
55	26	32	B	1	1	1	1	1	1	1	1	0	47	1.386294361	0	2	0	0	0	0	2	1	0	21.6	7.98	0	0	0.02	0	0	30	20	1	10	300	0.02704853	0.0558266
56	27	33	A	1	1	0	1	1	1	1	1	0	5	1.386294361	1	2	1	0	0	0	2	1	0	16.6	7.99	0	0	0.1	0	0	0	10	18	15.7778	12	0.054335628	0.114992609
57	27	33	B	1	1	0	1	1	1	1	1	0	18	1.386294361	1	2	1	0	0	0	2	1	0	22.7	7.79	0	0	0.1	0	0	0	10	18	15.7778	12	0.054335628	0.114992609
58	28	34	A	0	1	0	1	1	1	1	1	NA	NA	1.386294361	1	2	1	0	0	0	2	0	1	15.8	7.77	0	0	0.15	3	0.75	185	0	16	19.4667	NA	0.016671955	0.038794591
59	28	35	A	1	1	1	1	1	1	1	1	0	0	1.386294361	0	2	0	0	0	1	1	0	0	16	4.85	0	0	0.14	1	0.25	42	0	16	19.4667	NA	0.016671955	0.038794591
60	28	34	B	1	1	0	1	1	1	1	1	0	0	1.386294361	1	2	1	0	0	0	2	0	1	19.5	6.52	3	0.03	0.15	2	0.5	40	0	16	19.4667	NA	0.016671955	0.038794591
61	29	36	A	1	1	1	1	1	1	1	0	4	77	1.386294361	0	2	1	0	0	0	2	1	0	15.1	8	58	0.58	0.04	6	1.5	60	10	12	17.8333	60	0.00010967	0.000253728
62	29	36	B	1	1	1	1	1	1	1	0	1	35	1.386294361	0	2	1	0	0	0	2	1	0	17.1	8.23	68	0.68	0.04	7	1.75	58	10	12	17.8333	60	0.00010967	0.000253728
63	30	37	A	1	1	0	1	1	1	1	1	7	295	1.386294361	0	2	1	0	0	0	2	1	0	14.9	8.15	57	0.57	0.04	3	0.75	119	10	7	14	120	0.028083569	0.099725004
64	30	37	B	1	1	0	1	1	1	1	1	0	36	1.386294361	0	2	1	0	0	0	2	1	0	19.3	9.01	51	0.51	0.04	4	1	32	10	7	14	120	0.028083569	0.099725004
65	31	38	A	1	1	0	1	0	0	1	0	0	1	1.386294361	0	2	0	0	1	0	1	0	0	25	8.16	1100	11	0.14	9	2.25	400	20	6	0.666667	240	0.00191414	0.019384405
66	32	39	A	1	1	0	1	1	1	1	1	7	210	1.386294361	1	2	1	0	0	0	2	1	1	16.7	8.11	15	0.15	0.44	1	0.25	186	10	13	6.69231	240	0.017579019	0.040303633
67	32	39	B	1	1	0	1	1	1	1	1	0	4	1.386294361	1	2	1	0	0	0	2	1	1	21.8	8.23	0	0	0.44	1	0.25	16	10	13	6.69231	240	0.017579019	0.040303633
68	33	40	A	1	1	1	1	1	1	1	0	0	8	1.386294361	1	2	0	0	0	0	1	1	0	17.5	8.27	0	0	0.2	1	0.25	81	0	34	2.94118	240	0.000193513	0.000954676
69	33	40	B	1	1	1	1	1	1	1	0	0	0	1.386294361	1	2	0	0	0	0	1	1	0	22.8	8.75	0	0	0.2	0	0	17	0	34	2.94118	240	0.000193513	0.000954676
70	34	41	A	1	1	1	1	1	1	1	1	0	2	1.386294361	1	2	0	0	0	0	1	1	0	17.3	8.03	25	0.25	0.04	0	0	14	10	15	18	90	0.00115336	0.00605211
71	34	41	B	1	1	1	1	1	1	1	1	0	2	1.386294361	1	2	0	0	0	0	1	1	0	18	7.55	28	0.28	0.04	0	0	6	10	15	18	90	0.00115336	0.00605211
72	35	42	A	1	1	1	1	1	1	1	0	3	36	1.386294361	0	2	1	0	0	0	2	0	0	19.5	8.44	19	0.19	0.04	12	3	100	10	36	10.0556	60	0	0
73	35	42	B	1	1	1	1	1	1	1	0	0	6	1.386294361	0	2	1	0	0	0	2	0	0	20.1	8.42	32	0.32	0.04	1	0.25	17	10	36	10.0556	60	0	0
74	36	43	A	1	1	1	1	1	1	1	0	0	4	1.386294361	0	2	0	0	0	0	1	1	0	13.9	8.48	0	0	0.01	2	0.5	732	10	23	8.34783	90	0	0
75	36	43	B	1	1	1	1	1	1	1	0	0	21	1.386294361	0	2	0	0	0	0	1	1	0	16.6	8.72	17	0.17	0.01	1	0.25	132	10	23	8.34783	90	0	0
76	37	44	A	1	1	1	1	1	1	1	1	0	1	1.386294361	0	2	0	0	1	0	0	0	0	27	8.31	33	0.33	0.16	9	2.25	225	0	19	0.526316	120	0.001745241	0.121366661
77	37	44	B	1	1	1	1	1	1	1	1	0	1	1.386294361	0	2	0	0	1	0	0	0	0	26.6	7.63	90	0.9	0.18	4	1	2	0	19	0.526316	120	0.001745241	0.121366661
78	37	45	A	0	1	0	0	1	1	1	1	NA	NA	1.386294361	2	2	NA	NA	NA	NA	NA	NA	NA	24.2	8.66	0	0	0.01	0	0	0	0	19	0.526316	120	0.001745241	0.121366661
79	38	46	A	1	1	1	1	1	1	1	0	4	161	1.386294361	1	2	1	0	0	1	2	1	0	15.9	7.6	17	0.17	0.06	5	1.25	80	20	22	17.8182	60	0.00138353	0.002933819
80	38	46	B	1	1	1	1	1	1	1	0	0	4	1.386294361	1	2	1	0	0	1	2	1	0	21	8.45	26	0.26	0.06	9	2.25	118	20	22	17.8182	60	0.00138353	0.002933819
81	39	47	A	1	1	0	1	1	1	1	1	0	26	1.386294361	0	2	0	0	0	0	0	0	0	15.9	8.74	0	0	0.02	16	4	91	0	26	16.84	240	0.016137694	0.040339161
82	39	47	B	1	1	0	1	1	1	1	1	0	7	1.386294361	0	2	0	0	0	0	0	0	0	20.3	8.54	0	0	0.02	1	0.25	14	0	26	16.84	240	0.016137694	0.040339161
83	40	48	A	1	1	1	1	1	1	1	1	0	0	1.386294361	1	2	0	0	0	0	0	1	1	14.9	8.19	0	0	0.01	0	0	8	0	13	8.92308	300	0.022742104	0.055085983
84	40	48	B	1	1	1	1	1	1	1	1	0	0	1.386294361	1	2	0	0	0	0	0	1	1	16	7.74	0	0	0.01	2	0.5	4	0	13	8.92308	300	0.022742104	0.055085983
85	41	49	A	0	1	0	1	1	1	1	0	1	57	1.386294361	1	2	1	1	0	0	2	1	0	16	6.6	0	0	0.1	7	1.75	24	0	6	14.8333	90	0.008321255	0.02393882
86	41	49	B	0	1	0	1	1	1	1	0	0	0	1.386294361	1	2	1	1	0	0	2	1	0	17	7.32	39	0.39	0.1	9	2.25	68	0	6	14.8333	90	0.008321255	0.02393882
87	41	50	A	0	1	0	0	1	1	1	0	NA	NA	1.386294361	2	2	NA	NA	NA	NA	NA	NA	NA	15.7	7.76	0	0	0.01	0	0	0	0	6	14.8333	90	0.008321255	0.02393882
88	42	51	A	1	1	1	1	1	1	1	0	0	0	1.386294361	1	2	1	0	0	0	2	1	0	15.3	7.99	0	0	0	8	2	19	20	15	8.53333	180	0	0
89	42	51	B	1	1	1	1	1	1	1	0	0	0	1.386294361	1	2	1	0	0	0	2	1	0	17.7	7.64	0	0	0.01	4	1	5	20	15	8.53333	180	0	0
90	43	52	A	1	1	0	1	1	1	1	1	0	0	1.386294361	0	2	1	0	0	0	2	1	1	15.9	6.97	0	0	0.01	0	0	28	10	17	4.94118	180	0.009355727	0.017434618
91	43	52	B	1	1	0	1	1	1	1	1	0	0	1.386294361	0	2	1	0	0	0	2	1	1	16.2	7.24	0	0	0.01	0	0	20	10	17	4.94118	180	0.009355727	0.017434618
92	44	53	A	1	1	1	1	1	1	1	1	0	0	1.386294361	1	2	0	0	0	0	1	1	1	15.9	6.85	0	0	0.01	2	0.5	180	10	33	15.697	180	0.002124527	0.004966857
93	44	53	B	1	1	1	1	1	1	1	1	0	0	1.386294361	1	2	0	0	0	0	1	1	1	17.1	7.02	0	0	0.01	0	0	8	10	33	15.697	180	0.002124527	0.004966857
94	45	54	A	0	1	0	1	1	1	1	0	NA	NA	1.386294361	1	2	1	0	0	0	2	0	0	15.5	8.14	0	0	0	0	0	54	10	16	10.375	180	0.000167466	0.000318537
95	45	54	B	1	1	0	1	1	1	1	0	0	1	1.386294361	1	2	1	0	0	0	2	0	0	17.5	8.26	0	0	0	0	0	14	10	16	10.375	180	0.000167466	0.000318537
96	46	55	A	1	1	1	1	1	1	1	1	0	0	1.386294361	1	2	1	0	0	1	2	0	1	16.4	7.16	0	0	0.03	0	0	100	10	28	5.64286	180	0.012956569	0.025421938
97	46	55	B	1	1	1	1	1	1	1	1	0	0	1.386294361	1	2	1	0	0	1	2	0	1	18.5	7.16	0	0	0.03	0	0	4	10	28	5.64286	180	0.012956569	0.025421938
98	47	56	A	1	1	1	1	1	1	1	1	0	0	1.386294361	1	2	1	0	0	0	2	1	0	17.5	6.24	0	0	0.01	0	0	161	10	20	10.95	180	0.008950605	0.023031322
99	47	56	B	1	1	1	1	1	1	1	1	0	0	1.386294361	1	2	1	0	0	0	2	1	0	17.2	6.44	0	0	0.01	0	0	101	10	20	10.95	180	0.008950605	0.023031322
100	48	57	A	1	1	0	1	1	1	1	1	0	0	1.386294361	0	2	0	0	0	0	0	1	0	16.4	8.18	1	0.01	0.02	1	0.25	114	0	27	10.2222	135	0.004114399	0.008684884
101	48	57	B	1	1	0	1	1	1	1	1	0	3	1.386294361	0	2	0	0	0	0	0	1	0	20.5	8.27	0	0	0.02	4	1	29	0	27	10.2222	135	0.004114399	0.008684884
102	49	58	A	1	1	0	1	1	1	1	0	0	9	1.386294361	0	2	1	0	1	0	2	1	0	16	8.28	6	0.06	0.01	4	1	34	0	24	7.91667	60	0	0
103	49	58	B	1	1	0	1	1	1	1	0	0	3	1.386294361	0	2	1	0	1	0	2	1	0	18.2	8.25	4	0.04	0.01	0	0	19	0	24	7.91667	60	0	0
104	50	59	A	1	1	1	1	1	1	1	0	1	57	1.386294361	0	2	1	0	0	0	2	1	0	15.4	8.64	8	0.08	0.01	1	0.25	84	10	19	14.0526	5	0	0
105	50	59	B	1	1	1	1	1	1	1	0	0	10	1.386294361	0	2	1	0	0	0	2	1	0	19.4	8.41	2	0.02	0.02	0	0	11	10	19	14.0526	5	0	0
106	51	60	A	0	1	0	0	1	1	1	0	NA	NA	1.386294361	0	2	1	0	0	0	2	1	0	15.6	7.8	0	0	0.03	NA	NA	NA	0	19	8.57895	120	0.006130338	0.021301068
107	51	61	A	1	1	0	0	1	1	1	0	0	0	1.386294361	0	2	0	0	0	0	1	1	0	16.3	7.84	0	0	0.03	10	2.5	39	0	19	8.57895	120	0.006130338	0.021301068
108	51	60	B	1	1	0	1	1	1	1	0	0	0	1.386294361	0	2	0	0	0	0	1	1	0	17.5	8.08	2	0.02	0.03	8	2	74	0	19	8.57895	120	0.006130338	0.021301068
109	53	62	A	1	1	1	1	1	1	1	0	0	0	1.386294361	1	2	1	2	1	0	2	0	0	17	7.51	58	0.58	0.05	34	8.5	155	50	1	40	30	0.001253484	0.022507875
110	54	63	A	1	1	0	1	1	1	1	0	1	64	1.386294361	1	2	1	0	0	0	2	1	0	15.5	6.7	0	0	0.1	4	1	101	0	12	7.83333	150	0	0
111	54	63	B	1	1	0	1	1	1	1	0	0	9	1.386294361	1	2	1	0	0	0	2	1	0	15.7	6.91	0	0	0.1	5	1.25	105	0	12	7.83333	150	0	0
112	55	64	A	1	1	1	1	1	1	1	0	0	2	1.386294361	0	2	0	0	0	0	2	0	0	14.6	6.67	0	0	0.1	16	4	66	20	24	15.5	90	6.74e-06	3.1e-05
113	55	64	B	1	1	1	1	1	1	1	0	0	4	1.386294361	0	2	0	0	0	0	2	0	0	18	6.74	0	0	0.13	0	0	12	20	24	15.5	90	6.74e-06	3.1e-05
114	56	65	A	1	1	1	1	1	1	1	1	0	5	1.386294361	1	2	1	0	0	0	2	1	0	17.9	7.02	0	0	0.17	0	0	77	0	14	10	240	0.003283807	0.021574002
115	56	65	B	1	1	1	1	1	1	1	1	0	0	1.386294361	1	2	1	0	0	0	2	1	0	17.2	6.68	0	0	0.17	0	0	7	0	14	10	240	0.003283807	0.021574002
116	57	66	A	1	1	1	1	1	1	1	1	0	0	1.386294361	1	2	1	2	1	0	2	1	0	18.7	6.45	61	0.61	0.02	2	0.5	109	20	13	8.84615	120	0.010789573	0.043800489
117	58	67	A	1	1	0	1	1	1	1	0	0	0	1.386294361	1	2	0	0	1	0	2	1	0	16.4	6.46	0	0	0.01	0	0	5	10	22	8.77273	240	0	0
118	58	67	B	1	1	0	1	1	1	1	0	0	2	1.386294361	1	2	0	0	1	0	2	1	0	17.5	6.24	0	0	0.01	0	0	0	10	22	8.77273	240	0	0
119	59	68	A	1	1	0	1	1	1	1	0	0	0	1.386294361	1	2	0	0	0	0	1	1	0	16.8	6.25	4	0.04	0.01	0	0	52	0	13	6.46154	180	0	0
120	59	68	B	1	1	0	1	1	1	1	0	0	0	1.386294361	1	2	0	0	0	0	1	1	0	16.2	6.33	0	0	0.01	0	0	0	0	13	6.46154	180	0	0
121	60	69	A	1	1	0	1	1	1	1	1	0	0	1.386294361	1	2	0	0	0	0	1	1	0	16	6.44	0	0	0.01	0	0	1	0	18	7.61111	150	0.0176544	0.034929928
122	60	70	A	0	1	0	1	1	1	1	1	NA	NA	1.386294361	1	2	1	0	0	0	2	1	0	16.2	5.79	0	0	0	2	0.5	6	0	18	7.61111	150	0.0176544	0.034929928
123	60	69	B	1	1	0	1	1	1	1	1	0	0	1.386294361	1	2	0	0	0	0	1	1	0	17	6.56	0	0	0.01	1	0.25	7	0	18	7.61111	150	0.0176544	0.034929928
124	61	71	A	1	1	0	1	1	1	1	0	0	18	1.386294361	1	2	1	0	0	1	2	1	0	16	6.79	59	0.59	0.02	3	0.75	18	20	15	14.7333	120	0	0
125	61	71	B	1	1	0	1	1	1	1	0	0	0	1.386294361	1	2	1	0	0	1	2	1	0	17.1	6.72	23	0.23	0.02	5	1.25	33	20	15	14.7333	120	0	0
126	62	72	A	1	1	1	1	1	1	1	0	0	2	1.386294361	1	2	0	0	0	0	1	1	0	16.4	6.43	0	0	0	9	2.25	20	0	13	6.07692	300	0.001449796	0.002959802
127	62	72	B	1	1	1	1	1	1	1	0	0	0	1.386294361	1	2	0	0	0	0	1	1	0	16.8	7.04	0	0	0	5	1.25	11	0	13	6.07692	300	0.001449796	0.002959802
128	63	73	A	1	1	0	1	1	1	1	1	0	10	1.386294361	1	2	1	0	0	0	2	1	0	19	6.86	0	0	0.08	1	0.25	52	0	27	7.14815	120	0.012054334	0.024605792
129	63	73	B	1	1	0	1	1	1	1	1	0	0	1.386294361	1	2	1	0	0	0	2	1	0	17.3	6.33	0	0	0.08	0	0	12	0	27	7.14815	120	0.012054334	0.024605792
130	64	74	A	1	1	0	1	1	1	1	0	0	0	1.386294361	1	2	0	0	1	1	1	1	0	18	6.8	0	0	0.09	0	0	0	0	16	11.375	120	0.000553656	0.001082663
131	64	74	B	1	1	0	1	1	1	1	0	0	0	1.386294361	1	2	0	0	1	1	1	1	0	18.3	6.91	0	0	0.09	0	0	0	0	16	11.375	120	0.000553656	0.001082663
132	65	75	A	1	1	1	1	1	1	1	1	0	0	1.386294361	0	2	0	0	0	1	2	1	0	13.8	7.23	0	0	0.01	0	0	4	0	6	23.6667	15	0.009684676	0.020754309
133	65	75	B	1	1	1	1	1	1	1	1	0	2	1.386294361	0	2	0	0	0	1	2	1	0	16.5	8.2	0	0	0.01	1	0.25	0	0	6	23.6667	15	0.009684676	0.020754309
134	66/67	76	A	1	1	1	1	1	0	0	Not_attributable	0	0	1.386294361	0	2	0	1	1	1	1	1	0	17.6	6.95	0	0	0.01	0	0	2	NA	NA	NA	NA	NA	NA
135	66	76	B	1	1	1	1	1	0	0	0	4	5	1.386294361	0	2	0	1	1	1	1	1	0	19.4	7.09	0	0	0.02	0	0	8	15	20	8.5	180	0	0
136	67	76	B	1	1	1	1	1	0	0	1	0	0	1.386294361	0	2	0	1	1	1	1	1	0	19.5	7.07	0	0	0.03	2	0.5	1	40	15	5.73333	180	0.000298156	0.000766199
137	68	77	A	1	1	0	1	1	1	1	0	0	0	1.386294361	1	2	1	0	0	0	2	1	0	17.2	6.16	8	0.08	0.01	0	0	4	0	6	4	150	0.000386057	0.00079203
138	68	77	B	1	1	0	1	1	1	1	0	0	0	1.386294361	1	2	1	0	0	0	2	1	0	19.4	6.51	0	0	0.02	0	0	3	0	6	4	150	0.000386057	0.00079203
139	69	78	A	1	1	1	1	1	1	1	1	0	26	1.386294361	0	2	0	0	0	0	1	0	0	19.1	7.2	0	0	0.02	1	0.25	8	0	13	4.38462	120	0.006407333	0.016979336
140	69	78	B	1	1	1	1	1	1	1	1	0	0	1.386294361	0	2	0	0	0	0	1	0	0	18.7	7.12	0	0	0.02	0	0	8	0	13	4.38462	120	0.006407333	0.016979336
141	70	79	A	1	1	0	1	1	1	1	1	0	0	1.386294361	0	2	1	0	0	0	2	0	0	17.5	7.58	0	0	0.02	0	0	0	10	22	13.4545	120	0.005666532	0.013196068
142	70	80	A	0	1	0	1	1	1	1	1	NA	NA	1.386294361	1	2	1	0	0	0	2	0	0	17	6	4	0.04	0.02	0	0	3	10	22	13.4545	120	0.005666532	0.013196068
143	70	79	B	1	1	0	1	1	1	1	1	0	0	1.386294361	0	2	1	0	0	0	2	0	0	19.9	7.35	0	0	0.04	0	0	13	10	22	13.4545	120	0.005666532	0.013196068
144	71	81	A	1	1	0	0	1	1	1	0	0	27	1.386294361	1	2	0	0	0	0	NA	1	0	16.4	7.27	0	0	0.01	0	0	5	0	21	13	180	0.001249184	0.002474118
145	71	81	B	1	1	0	0	1	1	1	0	0	1	1.386294361	1	2	0	0	0	0	NA	1	0	17.2	7.2	0	0	0.01	0	0	3	0	21	13	180	0.001249184	0.002474118
146	72	82	A	1	1	0	1	1	1	1	1	0	4	1.386294361	1	2	1	1	1	0	2	0	0	18	8.1	12	0.12	0.03	0	0	0	0	15	10.3333	120	0.016068827	0.035293865
147	72	83	A	0	1	0	1	1	1	1	1	NA	NA	1.386294361	0	2	0	0	1	0	0	0	0	16.4	8.72	0	0	0.03	7	1.75	63	0	15	10.3333	120	0.016068827	0.035293865
148	72	82	B	1	1	0	1	1	1	1	1	0	0	1.386294361	0	2	0	0	1	0	0	0	0	18.4	7.28	18	0.18	0.04	0	0	0	0	15	10.3333	120	0.016068827	0.035293865
149	73	84	A	1	1	0	1	1	1	1	1	0	0	1.386294361	0	2	0	1	1	0	0	0	0	19	8.35	0	0	0.05	10	2.5	133	0	4	12.75	300	0.034864991	0.067900499
150	73	84	B	1	1	0	1	1	1	1	1	0	0	1.386294361	0	2	0	1	1	0	0	0	0	21.4	8.34	0	0	0.05	0	0	14	0	4	12.75	300	0.034864991	0.067900499
151	74	85	A	1	1	0	1	1	1	1	1	0	0	1.386294361	1	2	1	1	1	0	2	0	0	16.4	7.58	24	0.24	0.16	1	0.25	113	0	4	0.5	210	0.027492152	0.070280112
152	75	86	A	1	1	1	1	1	1	1	1	0	14	1.386294361	1	2	1	0	0	0	2	1	1	16.5	8.17	10	0.1	0.13	2	0.5	331	0	21	7.80952	360	0.00868091	0.025182801
153	75	86	B	1	1	1	1	1	1	1	1	0	0	1.386294361	1	2	1	0	0	0	2	1	1	24.7	8.29	0	0	0.14	0	0	23	0	21	7.80952	360	0.00868091	0.025182801
154	76	87	A	1	1	1	0	1	1	1	1	0	0	1.386294361	1	2	0	0	0	0	NA	1	0	20.2	8.78	0	0	0.08	0	0	8	0	NA	NA	NA	0.012124961	0.036656635
155	77	88	A	1	1	1	0	1	1	1	0	0	9	1.386294361	1	2	0	0	0	0	NA	0	0	18.1	7.09	8	0.08	0.03	0	0	4	0	16	11.625	180	0.02835318	0.071897253
156	77	88	B	1	1	1	0	1	1	1	0	0	0	1.386294361	1	2	0	0	0	0	NA	0	0	20.5	7.56	23	0.23	0.04	1	0.25	30	0	16	11.625	180	0.02835318	0.071897253
157	78	89	A	1	1	1	1	1	1	1	1	0	1	1.386294361	1	2	0	0	1	0	0	1	0	19.2	7.95	4	0.04	0.05	0	0	3	10	75	4.72	15	0.011742682	0.028339694
158	78	89	B	1	1	1	1	1	1	1	1	0	3	1.386294361	1	2	0	0	1	0	0	1	0	19.8	8.26	0	0	0.16	0	0	29	10	75	4.72	15	0.011742682	0.028339694
159	79	90	A	0	1	0	0	1	0	0	Not_attributable	NA	NA	1.386294361	0	2	1	0	1	0	2	0	0	15.6	9.13	2	0.02	0.01	0	0	4	NA	NA	NA	NA	0.000111602	0.000376841
160	79	90	B	0	1	0	0	1	0	0	Not_attributable	NA	NA	1.386294361	0	2	1	0	1	0	2	0	0	20.1	7.56	0	0	0.01	0	0	29	NA	NA	NA	NA	0.000111602	0.000376841
161	80	91	A	1	1	1	1	1	1	1	1	1	5	1.386294361	0	2	0	0	1	1	1	0	0	19.9	8.45	8	0.08	0.06	2	0.5	89	10	11	1.18182	120	0.002207575	0.00580179
162	81	92	A	1	1	1	1	1	1	1	1	0	11	1.386294361	1	2	1	1	1	0	2	0	0	20.9	8.27	29	0.29	0.05	0	0	4	0	54	12.5926	50	0.003921889	0.011650997
163	81	92	B	1	1	1	1	1	1	1	1	0	1	1.386294361	1	2	1	1	1	0	2	0	0	20.4	8.26	6	0.06	0.04	0	0	6	0	54	12.5926	50	0.003921889	0.011650997
164	82	93	A	1	1	1	1	1	1	1	1	0	4	1.386294361	1	2	1	0	0	0	2	1	0	17.8	8.4	0	0	0.06	0	0	77	0	12	3.08333	30	0.002312552	0.005462087
165	82	93	B	1	1	1	1	1	1	1	1	0	3	1.386294361	1	2	1	0	0	0	2	1	0	16.7	8.52	0	0	0.06	0	0	11	0	12	3.08333	30	0.002312552	0.005462087
166	83	94	A	1	1	1	1	1	1	1	1	0	7	1.386294361	1	2	0	0	0	0	0	1	1	19	8.77	0	0	0.06	2	0.5	15	0	30	1.63333	120	0.022029185	0.043890124
167	83	94	B	1	1	1	1	1	1	1	1	0	5	1.386294361	1	2	0	0	0	0	0	1	1	19.5	8.83	0	0	0.06	0	0	9	0	30	1.63333	120	0.022029185	0.043890124
168	84	95	A	0	1	0	1	1	1	1	1	NA	NA	1.386294361	1	2	1	0	1	0	2	0	0	16.1	7.54	217	2.17	0.04	0	0	1106	NA	4	10	NA	0.009624617	0.023196892
169	85	96	A	0	1	0	1	1	1	1	0	NA	NA	1.386294361	0	2	0	1	1	0	1	0	0	15.1	8.42	27	0.27	0.03	1	0.25	278	NA	10	3	60	0	0
170	86	97	A	0	1	0	0	1	1	1	0	NA	NA	1.386294361	0	2	0	0	1	0	1	NA	0	17	8.66	0	0	0.08	3	0.75	107	0	31	4.29032	60	0	0
171	86	97	A	1	1	0	1	1	1	1	0	1	11	1.386294361	0	2	0	0	0	0	1	0	0	17.4	8.77	1	0.01	0.06	1	0.25	65	0	31	4.29032	60	0	0
172	87	98	A	1	1	1	1	1	1	1	1	0	35	1.386294361	0	2	1	0	1	0	0	0	0	15.9	8.96	13	0.13	0.05	0	0	126	20	36	3.80556	0	0.010980121	0.024376923
173	87	98	B	1	1	1	1	1	1	1	1	0	8	1.386294361	0	2	1	0	1	0	0	0	0	21.2	8.35	0	0	0.05	5	1.25	16	20	36	3.80556	0	0.010980121	0.024376923
174	88	99	A	0	1	0	1	1	1	1	0	NA	NA	1.386294361	0	2	0	2	1	0	1	0	0	17.8	8.66	15	0.15	0.1	13	3.25	124	NA	5	8.8	NA	0	0
175	89	100	A	1	1	0	1	1	1	1	0	2	19	1.386294361	0	2	1	0	0	0	2	1	0	16.1	8.89	0	0	0.03	0	0	16	10	14	9	90	0	0
176	89	100	B	1	1	0	1	1	1	1	0	0	0	1.386294361	0	2	1	0	0	0	2	1	0	17.1	8.96	0	0	0.03	0	0	2	10	14	9	90	0	0
177	90	101	A	0	1	0	1	1	1	1	1	NA	NA	1.386294361	0	2	0	0	1	0	0	0	0	17.4	8.63	0	0	0.14	37	9.25	243	NA	6	18.8333	300	0.014288379	0.041683054
178	90	101	A	1	1	1	1	1	1	1	1	3	24	1.386294361	0	2	0	0	1	0	1	0	0	17.6	9	9	0.09	0.14	14	3.5	119	NA	6	18.8333	300	0.014288379	0.041683054
179	90	101	B	0	1	0	1	1	1	1	1	NA	NA	1.386294361	0	2	0	0	1	0	1	0	0	16.6	7.91	2	0.02	0.08	0	0	96	NA	6	18.8333	300	0.014288379	0.041683054
180	91	102	A	1	1	0	1	1	1	1	0	0	5	1.386294361	0	2	1	0	0	0	2	1	0	17.6	8.63	0	0	0.13	2	0.5	12	0	17	19.2353	90	6.26e-07	1.5e-06
181	91	102	B	1	1	0	1	1	1	1	0	0	4	1.386294361	0	2	1	0	0	0	2	1	0	18.6	8.77	1	0.01	0.14	0	0	7	0	17	19.2353	90	6.26e-07	1.5e-06
182	92	103	A	1	1	0	1	1	1	1	0	0	25	1.386294361	0	2	0	0	1	0	1	0	0	16.8	8.64	0	0	0.18	3	0.75	117	10	22	14.9091	40	0	0
183	92	103	B	1	1	0	1	1	1	1	0	0	1	1.386294361	0	2	0	0	1	0	1	0	0	20.1	8.58	0	0	0.19	0	0	30	10	22	14.9091	40	0	0
184	93	104	A	1	1	1	1	1	1	1	1	0	1	1.386294361	1	2	0	0	1	0	1	0	0	21.4	7.64	0	0	0.29	0	0	10	210	23	10.4783	40	0.00367445	0.008792404
185	94	105	A	1	1	1	1	1	1	1	0	0	1	1.386294361	0	2	0	0	1	1	0	0	0	19.1	9	238	2.38	0.22	13	3.25	274	0	6	7	60	NA	NA
186	95	106	A	1	1	0	1	1	1	1	0	0	6	1.386294361	1	2	0	0	0	0	0	0	0	21.1	8.43	0	0	0.21	0	0	2	0	90	7.15556	60	0	0
187	95	106	B	1	1	0	1	1	1	1	0	0	0	1.386294361	1	2	0	0	0	0	0	0	0	21.9	8.54	0	0	0.22	0	0	2	0	90	7.15556	60	0	0
188	96	107	A	1	1	1	1	1	1	1	0	2	45	1.386294361	0	2	0	0	1	1	0	0	0	19.2	9.17	0	0	0.08	24	6	148	0	15	11.4667	60	0	0
189	97	108	A	1	1	1	1	1	1	1	0	3	79	1.386294361	0	2	0	0	0	0	0	1	0	18.1	8.71	1	0.01	0.08	2	0.5	121	0	72	2.22222	30	0	0
190	97	108	B	1	1	1	1	1	1	1	0	0	9	1.386294361	0	2	0	0	0	0	0	1	0	20.2	8.36	0	0	0.08	0	0	4	0	72	2.22222	30	0	0
191	98	109	A	1	1	0	1	1	1	1	1	0	1	1.386294361	0	2	0	2	1	1	0	0	0	17.3	8.76	151	1.51	0.21	25	6.25	192	10	9	29.5556	180	0.012818185	0.032402573
192	99	110	A	1	1	0	1	1	1	1	0	0	0	1.386294361	0	2	1	0	0	0	2	1	0	16.6	9.07	0	0	0.03	1	0.25	7	0	9	6.22222	180	0.002930114	0.005966176
193	99	110	B	1	1	0	1	1	1	1	0	0	0	1.386294361	0	2	1	0	0	0	2	1	0	16.1	8.73	0	0	0.03	1	0.25	14	0	9	6.22222	180	0.002930114	0.005966176
194	100	111	A	1	1	0	1	1	1	1	1	0	3	1.386294361	0	2	0	0	1	0	0	0	1	14.7	9.05	0	0	0.01	0	0	3	0	23	6.30435	240	0.001585852	0.003231167
195	100	111	B	1	1	0	1	1	1	1	1	0	0	1.386294361	0	2	0	0	1	0	0	0	1	15.8	8.37	0	0	0.01	0	0	6	0	23	6.30435	240	0.001585852	0.003231167
196	101/102	112	A	0	1	0	1	1	0	0	Not_attributable	NA	NA	1.386294361	0	2	0	1	1	0	1	0	0	16.9	8.4	44	0.44	0.05	1	0.25	308	NA	NA	NA	NA	NA	NA
197	101/102	112	A	0	1	0	0	1	0	0	Not_attributable	NA	NA	1.386294361	0	2	NA	NA	NA	NA	0	0	NA	17.8	8.51	21	0.21	0.07	0	0	92	NA	NA	NA	NA	NA	NA
198	101	112	B	1	1	0	0	1	0	0	1	0	0	1.386294361	0	2	NA	NA	NA	NA	NA	NA	NA	19.1	8.64	16	0.16	0.08	1	0.25	95	0	62	12.3065	240	0.003524809	0.00804688
199	103	113	A	1	1	1	1	1	1	1	1	0	12	1.386294361	0	2	0	0	0	0	0	1	0	19.1	9.1	0	0	0.26	5	1.25	533	105	22	33.6364	420	0.001186189	0.002803016
200	103	113	B	1	1	1	1	1	1	1	1	0	0	1.386294361	0	2	0	0	0	0	0	1	0	19.7	9.09	0	0	0.25	1	0.25	253	105	22	33.6364	420	0.001186189	0.002803016
201	104	114	B	1	1	0	0	1	1	1	0	0	72	1.386294361	0	2	NA	NA	NA	NA	NA	NA	NA	19.8	9.29	2	0.02	0.13	5	1.25	52	10	24	41.087	480	0	0
202	105	115	A	1	1	0	1	1	1	1	0	1	6	1.386294361	0	2	0	0	0	0	1	1	0	19.8	9.19	0	0	0.29	0	0	1000	0	31	8.32258	120	0	0
203	105	115	B	1	1	0	1	1	1	1	0	0	0	1.386294361	0	2	0	0	0	0	1	1	0	23.1	8.91	0	0	0.29	1	0.25	30	0	31	8.32258	120	0	0
204	106	116	A	1	1	0	0	1	1	1	0	0	0	1.386294361	0	2	0	NA	0	0	1	0	0	18.9	9.17	215	2.15	0.13	4	1	498	10	26	17.2308	240	0.000686897	0.001629737
205	107	117	A	1	1	1	1	1	1	1	1	1	15	1.386294361	0	2	0	1	1	0	1	0	0	13.6	9.45	23	0.23	0.01	1	0.25	285	30	5	1.8	90	0.007519725	0.019793664
206	107	117	B	1	1	1	1	1	1	1	1	0	0	1.386294361	0	2	0	1	1	0	1	0	0	17.5	9.15	41	0.41	0.01	3	0.75	238	30	5	1.8	90	0.007519725	0.019793664
207	52	118	A	0	1	0	1	1	1	1	1	NA	NA	1.386294361	0	2	0	0	0	0	2	1	0	14.3	10.04	3	0.03	0.01	2	0.5	454	10	116	12.75	NA	0.003718713	0.012745376
208	52	119	A	1	1	1	1	1	1	1	1	0	62	1.386294361	0	2	0	0	0	0	0	1	0	17.1	8.62	6	0.06	0.05	5	1.25	43	10	116	12.75	NA	0.003718713	0.012745376
209	52	118	B	1	1	0	1	1	1	1	1	0	1	1.386294361	0	2	0	0	0	0	2	1	0	17.4	9.38	9	0.09	0.01	1	0.25	225	10	116	12.75	NA	0.003718713	0.012745376
210	108	120	A	1	1	0	0	1	1	1	1	0	11	1.386294361	1	2	NA	0	0	0	NA	1	0	15.6	8.62	20	0.2	0.06	0	0	260	0	14	10.2857	240	0.008558564	0.018762345
211	108	120	B	1	1	0	0	1	1	1	1	0	0	1.386294361	1	2	NA	0	0	0	NA	1	0	16.6	8.56	2	0.02	0.05	0	0	93	0	14	10.2857	240	0.008558564	0.018762345
212	109	121	A	1	1	0	1	1	1	1	0	0	11	1.386294361	0	2	1	0	0	0	2	1	0	18.9	7.79	9	0.09	0.07	0	0	58	0	8	14.5	60	0	0
213	109	122	A	0	1	0	1	1	1	1	0	NA	NA	1.386294361	1	2	1	0	1	0	2	1	0	18.1	7.81	5	0.05	0.06	0	0	166	0	8	14.5	60	0	0
214	109	122	B	1	1	0	1	1	1	1	0	0	29	1.386294361	1	2	1	0	1	0	2	1	0	16.4	7.89	2	0.02	0.06	0	0	82	0	8	14.5	60	0	0
215	110	123	A	1	1	1	0	1	1	1	1	0	0	1.386294361	1	2	0	0	0	0	NA	1	0	19.9	7.89	3	0.03	0.23	0	0	107	0	12	16.5	120	0.000485825	0.011100508
216	110	123	B	1	1	1	0	1	1	1	1	0	0	1.386294361	1	2	0	0	0	0	NA	1	0	18.9	7.87	0	0	0.23	0	0	86	0	12	16.5	120	0.000485825	0.011100508
217	111	124	A	1	1	0	1	1	1	1	1	0	14	1.386294361	0	2	1	0	0	0	2	1	0	18.9	7.76	0	0	0.05	2	0.5	323	10	30	5.5	90	0.030274515	0.106742198
218	111	124	B	1	1	0	1	1	1	1	1	0	0	1.386294361	0	2	1	0	0	0	2	1	0	18.7	8.25	2	0.02	0.05	0	0	270	10	30	5.5	90	0.030274515	0.106742198
219	112	125	A	1	1	0	1	1	1	1	0	1	22	1.386294361	1	2	0	0	0	0	0	1	0	18.7	6.68	0	0	0.14	0	0	100	NA	21	9.2381	150	0.000240479	0.000741659
220	112	125	B	0	1	0	1	1	1	1	0	NA	NA	1.386294361	1	2	0	0	0	0	0	1	0	20.2	6.94	0	0	0.15	0	0	11	NA	21	9.2381	150	0.000240479	0.000741659
221	113	126	A	1	1	1	1	1	1	1	1	0	9	1.386294361	0	2	1	0	0	0	2	1	0	15.2	8.73	1	0.01	0.01	2	0.5	14	0	31	8.03226	90	0.01177446	0.026750841
222	113	126	B	1	1	1	1	1	1	1	1	1	3	1.386294361	0	2	1	0	0	0	2	1	0	18.6	8.13	0	0	0.01	2	0.5	18	0	31	8.03226	90	0.01177446	0.026750841
223	114	127	A	1	1	0	1	1	1	1	0	0	22	1.386294361	0	2	1	0	0	0	2	0	0	14.8	8.25	0	0	0.01	0	0	44	0	6	19.6667	180	0	0
224	114	128	A	0	1	0	1	1	1	1	0	NA	NA	1.386294361	1	2	1	0	0	0	2	0	0	16.2	7.08	0	0	0.01	0	0	2	0	6	19.6667	180	0	0
225	114	127	B	1	1	0	1	1	1	1	0	4	25	1.386294361	0	2	1	0	0	0	2	0	0	14.5	8.06	8	0.08	0.01	0	0	75	0	6	19.6667	180	0	0
226	115	129	A	1	1	0	1	1	1	1	0	0	6	1.386294361	1	2	1	0	0	0	2	0	0	16	6.84	0	0	0	0	0	73	0	4	9.25	180	0.000641801	0.001366855
227	115	129	B	1	1	0	1	1	1	1	0	0	0	1.386294361	1	2	1	0	0	0	2	0	0	16.1	6.7	35	0.35	0	0	0	38	0	4	9.25	180	0.000641801	0.001366855
228	116	130	A	1	1	0	1	1	1	1	1	2	12	1.386294361	0	2	0	0	0	0	2	0	0	16.6	7.93	10	0.1	0.01	1	0.25	159	0	16	10.0625	300	0.021734446	0.044454523
229	116	130	B	1	1	0	1	1	1	1	1	0	0	1.386294361	0	2	0	0	0	0	2	0	0	21.7	8.03	3	0.03	0.01	1	0.25	151	0	16	10.0625	300	0.021734446	0.044454523
230	117	131	A	1	1	0	1	1	1	1	0	0	7	1.386294361	1	2	1	0	0	0	2	1	0	16.1	7.06	5	0.05	0.01	3	0.75	197	0	8	18	120	4.59e-05	0.000109217
231	117	131	B	1	1	0	1	1	1	1	0	0	0	1.386294361	1	2	1	0	0	0	2	1	0	18.7	7.01	5	0.05	0.01	0	0	0	0	8	18	120	4.59e-05	0.000109217
232	118	132	A	1	1	0	1	1	1	1	0	0	18	1.386294361	1	2	1	0	0	0	2	1	0	17.2	7.81	0	0	0.01	0	0	105	10	33	9.36364	180	0	0
233	118	132	B	1	1	0	1	1	1	1	0	0	1	1.386294361	1	2	1	0	0	0	2	1	0	17.2	8.35	0	0	0.01	0	0	22	10	33	9.36364	180	0	0
234	119	133	A	1	1	0	1	1	1	1	0	0	0	1.386294361	0	2	0	0	0	0	1	1	0	17.4	8.26	96	0.96	0.07	8	2	470	0	13	12.7692	300	0.000328226	0.001125929
235	119	133	B	1	1	0	1	1	1	1	0	0	0	1.386294361	0	2	0	0	0	0	1	1	0	19.4	8.55	34	0.34	0.07	0	0	131	0	13	12.7692	300	0.000328226	0.001125929
236	120	134	A	1	1	0	1	1	1	1	1	0	0	1.386294361	0	2	1	0	0	0	2	1	0	17.1	8.78	25	0.25	0.05	25	6.25	199	50	15	10.6667	240	0.010663069	0.021656216
237	120	134	B	1	1	0	1	1	1	1	1	0	0	1.386294361	0	2	1	0	0	0	2	1	0	17.5	8.01	0	0	0.05	0	0	5	50	15	10.6667	240	0.010663069	0.021656216
238	121	135	A	0	1	0	1	1	1	1	0	NA	NA	1.386294361	1	2	1	0	0	0	2	1	0	15.8	7.11	27	0.27	0.03	0	0	21	10	7	8.33333	120	0	0
239	121	136	A	1	1	0	1	1	1	1	0	0	23	1.386294361	0	2	0	0	1	0	1	0	0	14.8	7.59	48	0.48	0.02	5	1.25	325	10	7	8.33333	120	0	0
240	122	137	A	0	1	0	1	1	0	0	Excluded_before_randomisation	NA	NA	1.386294361	1	2	0	0	1	0	0	1	0	17.7	8.12	6	0.06	0.04	0	0	1	NA	186	12.1935	NA	0	0
241	122	137	B	0	1	0	1	1	0	0	Excluded_before_randomisation	NA	NA	1.386294361	1	2	0	0	1	0	0	1	0	17.5	8.39	56	0.56	0.04	0	0	13	NA	186	12.1935	NA	0	0
242	123	138	A	1	1	0	1	1	1	1	1	0	9	1.386294361	1	2	1	0	1	0	1	1	1	18.3	7.87	20	0.2	0.04	0	0	24	0	27	18.6296	120	0.014980142	0.033452448
243	123	138	B	1	1	0	1	1	1	1	1	0	5	1.386294361	1	2	1	0	1	0	1	1	1	17.4	7.96	0	0	0.04	0	0	3	0	27	18.6296	120	0.014980142	0.033452448
244	124	139	B	1	1	0	0	1	1	1	0	0	0	1.386294361	NA	2	NA	NA	NA	NA	NA	NA	NA	18.9	8.56	24	0.24	0.08	0	0	629	0	15	13.6667	150	0	0
245	125	140	A	1	1	0	1	1	1	1	1	0	52	1.386294361	0	2	0	0	1	0	1	1	1	15.6	8.39	0	0	0.01	8	2	811	0	17	10.4706	NA	0.005961201	0.011646958
246	125	140	B	1	1	0	1	1	1	1	1	5	193	1.386294361	0	2	0	0	1	0	1	1	1	16.5	8.95	0	0	0.01	1	0.25	124	0	17	10.4706	NA	0.005961201	0.011646958
247	126	141	A	1	1	0	1	1	1	1	0	14	33	1.386294361	0	2	0	0	0	0	0	0	0	16.9	8.77	9	0.09	0.04	0	0	746	0	30	29.0333	720	0	0
248	126	141	B	1	1	0	1	1	1	1	0	32	30	1.386294361	0	2	0	0	0	0	0	0	0	18.2	8.75	1	0.01	0.04	0	0	138	0	30	29.0333	720	0	0
249	127	142	A	1	1	1	1	1	1	1	1	1	8	1.386294361	0	2	0	0	1	0	1	0	0	16.3	8.81	67	0.67	0.18	2	0.5	905	0	NA	NA	480	0.001395312	0.002895347
1001	1	NA	A	0	0	0	NA	NA	NA	1	1	NA	NA	1.386294361	NA	NA	NA	NA	NA	NA	NA	NA	NA	NA	NA	NA	NA	NA	NA	NA	NA	NA	11	10.0909	60	0.016441626	0.044936636
1002	4	NA	A	0	0	0	NA	NA	NA	1	1	NA	NA	1.386294361	NA	NA	NA	NA	NA	NA	NA	NA	NA	NA	NA	NA	NA	NA	NA	NA	NA	10	30	20.1	210	0.012967191	0.032136659
1003	6	NA	B	1	0	0	NA	NA	NA	1	1	0	9	1.386294361	NA	NA	NA	NA	NA	NA	NA	NA	NA	NA	NA	NA	NA	NA	NA	NA	NA	0	8	7	180	0.033814202	0.06626001
1004	22	NA	A	0	0	0	NA	NA	NA	1	1	NA	NA	1.386294361	NA	NA	NA	NA	NA	NA	NA	NA	NA	NA	NA	NA	NA	NA	NA	NA	NA	NA	32	5.03125	120	0.022668996	0.157483241
1006	32	NA	A	1	0	0	NA	NA	NA	1	1	6	294	1.386294361	NA	NA	NA	NA	NA	NA	NA	NA	NA	NA	NA	NA	NA	NA	NA	NA	NA	10	13	6.69231	240	0.017579019	0.040303633
1007	45	NA	A	1	0	0	NA	NA	NA	1	0	0	0	1.386294361	NA	NA	NA	NA	NA	NA	NA	NA	NA	NA	NA	NA	NA	NA	NA	NA	NA	10	16	10.375	180	0.000167466	0.000318537
1011	74	NA	B	0	0	0	NA	NA	NA	1	1	NA	NA	1.386294361	NA	NA	NA	NA	NA	NA	NA	NA	NA	NA	NA	NA	NA	NA	NA	NA	NA	0	4	0.5	210	0.027492152	0.070280112
1015	85	NA	A	1	0	0	NA	NA	NA	1	0	69	153	1.386294361	NA	NA	NA	NA	NA	NA	NA	NA	NA	NA	NA	NA	NA	NA	NA	NA	NA	NA	10	3	60	0	0
1017	86	NA	B	1	0	0	NA	NA	NA	1	0	0	7	1.386294361	NA	NA	NA	NA	NA	NA	NA	NA	NA	NA	NA	NA	NA	NA	NA	NA	NA	0	31	4.29032	60	0	0
1020	94	NA	A	0	0	0	NA	NA	NA	1	0	NA	NA	1.386294361	NA	NA	NA	NA	NA	NA	NA	NA	NA	NA	NA	NA	NA	NA	NA	NA	NA	0	6	7	60	NA	NA
1022	96	NA	B	0	0	0	NA	NA	NA	1	0	NA	NA	1.386294361	NA	NA	NA	NA	NA	NA	NA	NA	NA	NA	NA	NA	NA	NA	NA	NA	NA	0	15	11.4667	60	0	0
1024	101	NA	A	1	0	0	NA	NA	NA	1	1	0	0	1.386294361	NA	NA	NA	NA	NA	NA	NA	NA	NA	NA	NA	NA	NA	NA	NA	NA	NA	0	62	12.3065	240	0.003524809	0.00804688
1026	102	NA	B	1	0	0	NA	NA	NA	1	0	0	2	1.386294361	NA	NA	NA	NA	NA	NA	NA	NA	NA	NA	NA	NA	NA	NA	NA	NA	NA	10	14	16.2857	240	0.001722606	0.003557858
1027	104	NA	A	1	0	0	NA	NA	NA	1	0	0	0	1.386294361	NA	NA	NA	NA	NA	NA	NA	NA	NA	NA	NA	NA	NA	NA	NA	NA	NA	10	24	41.087	480	0	0
1028	106	NA	A	1	0	0	NA	NA	NA	1	0	0	0	1.386294361	NA	NA	NA	NA	NA	NA	NA	NA	NA	NA	NA	NA	NA	NA	NA	NA	NA	10	26	17.2308	240	0.000686897	0.001629737
1029	124	NA	A	1	0	0	NA	NA	NA	1	0	0	0	1.386294361	NA	NA	NA	NA	NA	NA	NA	NA	NA	NA	NA	NA	NA	NA	NA	NA	NA	0	15	13.6667	150	0	0
1031	128	NA	A	1	0	0	NA	NA	NA	1	0	0	0	1.386294361	NA	NA	NA	NA	NA	NA	NA	NA	NA	NA	NA	NA	NA	NA	NA	NA	NA	0	3	46.6667	NA	0	0
1032	128	NA	B	1	0	0	NA	NA	NA	1	0	1	0	1.386294361	NA	NA	NA	NA	NA	NA	NA	NA	NA	NA	NA	NA	NA	NA	NA	NA	NA	0	3	46.6667	NA	0	0
1033	128	NA	A	0	0	0	NA	NA	NA	0	Excluded_before_randomisation	NA	NA	1.386294361	NA	NA	NA	NA	NA	NA	NA	NA	NA	NA	NA	NA	NA	NA	NA	NA	NA	0	3	46.6667	NA	0	0
1034	129	NA	A	1	0	0	NA	NA	NA	1	1	0	2	1.386294361	NA	NA	NA	NA	NA	NA	NA	NA	NA	NA	NA	NA	NA	NA	NA	NA	NA	10	10	32.5	240	0.002443157	0.005102393
1035	129	NA	B	1	0	0	NA	NA	NA	1	1	0	6	1.386294361	NA	NA	NA	NA	NA	NA	NA	NA	NA	NA	NA	NA	NA	NA	NA	NA	NA	10	10	32.5	240	0.002443157	0.005102393
1036	130	NA	A	1	0	0	NA	NA	NA	1	1	0	0	1.386294361	NA	NA	NA	NA	NA	NA	NA	NA	NA	NA	NA	NA	NA	NA	NA	NA	NA	30	10	7.1	300	0.002611599	0.005604406
1037	130	NA	B	1	0	0	NA	NA	NA	1	1	0	0	1.386294361	NA	NA	NA	NA	NA	NA	NA	NA	NA	NA	NA	NA	NA	NA	NA	NA	NA	30	10	7.1	300	0.002611599	0.005604406
1038	131	NA	A	0	0	0	NA	NA	NA	1	0	NA	NA	1.386294361	NA	NA	NA	NA	NA	NA	NA	NA	NA	NA	NA	NA	NA	NA	NA	NA	NA	0	6	24	240	0	0
1039	131	NA	B	1	0	0	NA	NA	NA	1	0	0	0	1.386294361	NA	NA	NA	NA	NA	NA	NA	NA	NA	NA	NA	NA	NA	NA	NA	NA	NA	0	6	24	240	0	0
1040	132	NA	A	1	0	0	NA	NA	NA	1	0	0	5	1.386294361	NA	NA	NA	NA	NA	NA	NA	NA	NA	NA	NA	NA	NA	NA	NA	NA	NA	0	22	46.7727	240	0	0
1041	132	NA	B	1	0	0	NA	NA	NA	1	0	0	25	1.386294361	NA	NA	NA	NA	NA	NA	NA	NA	NA	NA	NA	NA	NA	NA	NA	NA	NA	0	22	46.7727	240	0	0
1042	121	NA	B	1	0	0	NA	NA	NA	1	0	0	40	1.386294361	NA	NA	NA	NA	NA	NA	NA	NA	NA	NA	NA	NA	NA	NA	NA	NA	NA	10	7	8.33333	120	0	0
1050	10	NA	A	0	0	0	NA	NA	NA	1	1	NA	NA	1.386294361	NA	NA	NA	NA	NA	NA	NA	NA	NA	NA	NA	NA	NA	NA	NA	NA	NA	NA	6	27.3333	NA	0.000571548	0.002215883
1126	31	NA	B	1	0	0	NA	NA	NA	1	0	0	0	1.386294361	NA	NA	NA	NA	NA	NA	NA	NA	NA	NA	NA	NA	NA	NA	NA	NA	NA	20	6	0.666667	240	0.00191414	0.019384405
1151	57	NA	A	1	0	0	NA	NA	NA	1	1	2	63	1.386294361	NA	NA	NA	NA	NA	NA	NA	NA	NA	NA	NA	NA	NA	NA	NA	NA	NA	20	13	8.84615	120	0.010789573	0.043800489
1177	80	NA	B	1	0	0	NA	NA	NA	1	1	0	6	1.386294361	NA	NA	NA	NA	NA	NA	NA	NA	NA	NA	NA	NA	NA	NA	NA	NA	NA	10	11	1.18182	120	0.002207575	0.00580179
1181	85	NA	B	1	0	0	NA	NA	NA	1	0	6	17	1.386294361	NA	NA	NA	NA	NA	NA	NA	NA	NA	NA	NA	NA	NA	NA	NA	NA	NA	NA	10	3	60	0	0
1196	98	NA	B	1	0	0	NA	NA	NA	1	1	0	0	1.386294361	NA	NA	NA	NA	NA	NA	NA	NA	NA	NA	NA	NA	NA	NA	NA	NA	NA	10	9	29.5556	180	0.012818185	0.032402573
1200	102	NA	A	1	0	0	NA	NA	NA	1	0	0	0	1.386294361	NA	NA	NA	NA	NA	NA	NA	NA	NA	NA	NA	NA	NA	NA	NA	NA	NA	10	14	16.2857	240	0.001722606	0.003557858
1224	127	NA	B	1	0	0	NA	NA	NA	1	1	0	63	1.386294361	NA	NA	NA	NA	NA	NA	NA	NA	NA	NA	NA	NA	NA	NA	NA	NA	NA	0	NA	NA	480	0.001395312	0.002895347
1232	135	NA	A	1	0	0	NA	NA	NA	0	Excluded_before_randomisation	0	0	1.386294361	NA	NA	NA	NA	NA	NA	NA	NA	NA	NA	NA	NA	NA	NA	NA	NA	NA	NA	NA	NA	NA	NA	NA
1233	135	NA	B	1	0	0	NA	NA	NA	0	Excluded_before_randomisation	0	0	1.386294361	NA	NA	NA	NA	NA	NA	NA	NA	NA	NA	NA	NA	NA	NA	NA	NA	NA	NA	NA	NA	NA	NA	NA
1235	136	NA	B	1	0	0	NA	NA	NA	0	Excluded_before_randomisation	0	0	1.386294361	NA	NA	NA	NA	NA	NA	NA	NA	NA	NA	NA	NA	NA	NA	NA	NA	NA	NA	NA	NA	NA	NA	NA
1237	137	NA	B	1	0	0	NA	NA	NA	0	Excluded_before_randomisation	0	1	1.386294361	NA	NA	NA	NA	NA	NA	NA	NA	NA	NA	NA	NA	NA	NA	NA	NA	NA	NA	NA	NA	NA	NA	NA
1238	138	NA	A	1	0	0	NA	NA	NA	0	Excluded_before_randomisation	0	42	1.386294361	NA	NA	NA	NA	NA	NA	NA	NA	NA	NA	NA	NA	NA	NA	NA	NA	NA	NA	NA	NA	NA	NA	NA
1239	138	NA	B	1	0	0	NA	NA	NA	0	Excluded_before_randomisation	0	3200	1.386294361	NA	NA	NA	NA	NA	NA	NA	NA	NA	NA	NA	NA	NA	NA	NA	NA	NA	NA	NA	NA	NA	NA	NA
1241	139	NA	A	1	0	0	NA	NA	NA	0	Excluded_before_randomisation	0	3	1.386294361	NA	NA	NA	NA	NA	NA	NA	NA	NA	NA	NA	NA	NA	NA	NA	NA	NA	NA	NA	NA	NA	NA	NA
1242	139	NA	B	1	0	0	NA	NA	NA	0	Excluded_before_randomisation	0	0	1.386294361	NA	NA	NA	NA	NA	NA	NA	NA	NA	NA	NA	NA	NA	NA	NA	NA	NA	NA	NA	NA	NA	NA	NA
1243	140	NA	A	1	0	0	NA	NA	NA	0	Excluded_before_randomisation	0	0	1.386294361	NA	NA	NA	NA	NA	NA	NA	NA	NA	NA	NA	NA	NA	NA	NA	NA	NA	NA	NA	NA	NA	NA	NA
1244	140	NA	B	1	0	0	NA	NA	NA	0	Excluded_before_randomisation	0	0	1.386294361	NA	NA	NA	NA	NA	NA	NA	NA	NA	NA	NA	NA	NA	NA	NA	NA	NA	NA	NA	NA	NA	NA	NA
1246	141	NA	A	1	0	0	NA	NA	NA	0	Excluded_before_randomisation	1	31	1.386294361	NA	NA	NA	NA	NA	NA	NA	NA	NA	NA	NA	NA	NA	NA	NA	NA	NA	NA	NA	NA	NA	NA	NA
1247	141	NA	B	1	0	0	NA	NA	NA	0	Excluded_before_randomisation	4	106	1.386294361	NA	NA	NA	NA	NA	NA	NA	NA	NA	NA	NA	NA	NA	NA	NA	NA	NA	NA	NA	NA	NA	NA	NA
1249	142	NA	A	1	0	0	NA	NA	NA	0	Excluded_before_randomisation	1	8	1.386294361	NA	NA	NA	NA	NA	NA	NA	NA	NA	NA	NA	NA	NA	NA	NA	NA	NA	NA	NA	NA	NA	NA	NA
1250	142	NA	B	1	0	0	NA	NA	NA	0	Excluded_before_randomisation	0	2	1.386294361	NA	NA	NA	NA	NA	NA	NA	NA	NA	NA	NA	NA	NA	NA	NA	NA	NA	NA	NA	NA	NA	NA	NA
1251	142	NA	B	1	0	0	NA	NA	NA	0	Excluded_before_randomisation	0	96	1.386294361	NA	NA	NA	NA	NA	NA	NA	NA	NA	NA	NA	NA	NA	NA	NA	NA	NA	NA	NA	NA	NA	NA	NA
1253	143	NA	A	1	0	0	NA	NA	NA	0	Excluded_before_randomisation	0	18	1.386294361	NA	NA	NA	NA	NA	NA	NA	NA	NA	NA	NA	NA	NA	NA	NA	NA	NA	NA	NA	NA	NA	NA	NA
1254	143	NA	B	1	0	0	NA	NA	NA	0	Excluded_before_randomisation	0	48	1.386294361	NA	NA	NA	NA	NA	NA	NA	NA	NA	NA	NA	NA	NA	NA	NA	NA	NA	NA	NA	NA	NA	NA	NA
1255	144	NA	B	1	0	0	NA	NA	NA	0	Excluded_before_randomisation	0	24	1.386294361	NA	NA	NA	NA	NA	NA	NA	NA	NA	NA	NA	NA	NA	NA	NA	NA	NA	NA	NA	NA	NA	NA	NA
1256	145	NA	A	1	0	0	NA	NA	NA	0	Excluded_before_randomisation	9	4	1.386294361	NA	NA	NA	NA	NA	NA	NA	NA	NA	NA	NA	NA	NA	NA	NA	NA	NA	NA	NA	NA	NA	NA	NA
1257	145	NA	B	1	0	0	NA	NA	NA	0	Excluded_before_randomisation	0	39	1.386294361	NA	NA	NA	NA	NA	NA	NA	NA	NA	NA	NA	NA	NA	NA	NA	NA	NA	NA	NA	NA	NA	NA	NA
1258	146	NA	B	1	0	0	NA	NA	NA	0	Excluded_before_randomisation	0	53	1.386294361	NA	NA	NA	NA	NA	NA	NA	NA	NA	NA	NA	NA	NA	NA	NA	NA	NA	NA	NA	NA	NA	NA	NA
1259	146	NA	B	1	0	0	NA	NA	NA	0	Excluded_before_randomisation	0	0	1.386294361	NA	NA	NA	NA	NA	NA	NA	NA	NA	NA	NA	NA	NA	NA	NA	NA	NA	NA	NA	NA	NA	NA	NA
1260	147	NA	A	1	0	0	NA	NA	NA	0	Excluded_before_randomisation	0	0	1.386294361	NA	NA	NA	NA	NA	NA	NA	NA	NA	NA	NA	NA	NA	NA	NA	NA	NA	NA	NA	NA	NA	NA	NA
1261	148	NA	B	1	0	0	NA	NA	NA	0	Excluded_before_randomisation	0	14	1.386294361	NA	NA	NA	NA	NA	NA	NA	NA	NA	NA	NA	NA	NA	NA	NA	NA	NA	NA	NA	NA	NA	NA	NA
1262	148	NA	A	1	0	0	NA	NA	NA	0	Excluded_before_randomisation	0	62	1.386294361	NA	NA	NA	NA	NA	NA	NA	NA	NA	NA	NA	NA	NA	NA	NA	NA	NA	NA	NA	NA	NA	NA	NA
1264	149	NA	A	1	0	0	NA	NA	NA	0	Excluded_before_randomisation	0	0	1.386294361	NA	NA	NA	NA	NA	NA	NA	NA	NA	NA	NA	NA	NA	NA	NA	NA	NA	NA	NA	NA	NA	NA	NA
1265	149	NA	B	1	0	0	NA	NA	NA	0	Excluded_before_randomisation	0	258	1.386294361	NA	NA	NA	NA	NA	NA	NA	NA	NA	NA	NA	NA	NA	NA	NA	NA	NA	NA	NA	NA	NA	NA	NA
1267	133	NA	A	1	0	0	NA	NA	NA	1	0	0	63	1.386294361	NA	NA	NA	NA	NA	NA	NA	NA	NA	NA	NA	NA	NA	NA	NA	NA	NA	10	2	0	120	0	0
1268	133	NA	B	1	0	0	NA	NA	NA	1	0	0	2	1.386294361	NA	NA	NA	NA	NA	NA	NA	NA	NA	NA	NA	NA	NA	NA	NA	NA	NA	10	2	0	120	0	0
1270	134	NA	A	1	0	0	NA	NA	NA	0	Excluded_before_randomisation	0	8	1.386294361	NA	NA	NA	NA	NA	NA	NA	NA	NA	NA	NA	NA	NA	NA	NA	NA	NA	NA	NA	NA	NA	NA	NA
1271	134	NA	B	1	0	0	NA	NA	NA	0	Excluded_before_randomisation	0	3	1.386294361	NA	NA	NA	NA	NA	NA	NA	NA	NA	NA	NA	NA	NA	NA	NA	NA	NA	NA	NA	NA	NA	NA	NA
