# Supplementary material for: The effectiveness of Payments for Ecosystem Services at delivering improvements in water quality: lessons for experiments at the landscape scale
Source: PeerJ. 2018 Oct 23;6:e5753. doi: 10.7717/peerj.5753 (PMC6202973; doi:10.7717/peerj.5753)
Supplement: Supplemental Information 3 — Explanation of coding of variables used in the file “PynegarData.csv”, the dataset used in the article “The impact of Payments for Ecosystem Services on water quality: a Randomised Control Trial” by Pynegar, Jones, Gibbons and Asquith. [file peerj-06-5753-s011.csv]

Column Title	Refers to	Coding
Site_Code	Unique code referring to site measured	Number
Community_No	Unique code referring to community in question (anonymised)	Number
Water_System_No	Unique code referring to water system in question (anonymised)	Number
Category_Site_Intake_Tap	Type of site measured	A = Intake; B = Tap
Data_Present_2010	Data exist for site in question in 2010	0 = No; 1 = Yes
Data_Present_2015	Data exist for site in question in 2015	0 = No; 1 = Yes
Same_Site_2010_15	Is the intake, and the associated tap(s), the same in 2010 as in 2015 (consistent water source)?	0 = No; 1 = Yes
Data_Complete_2015	Data complete for 2015 (including full set of environmental predictors)	0 = No; 1 = Yes
Data_Include_2015	Data to be included in model selection process for 2015 (all sites other than Torrecillas, as discussed in article)	0 = No; 1 = Yes
Data_Include_RCT_2015	Data to be included in model selection process for 2015 including aspects relating to RCT (some sites are not attributed to either treatment or control groups as discussed in article)	0 = No; 1 = Yes
In_RCT	Is the intake, and the associated tap(s), associated unambiguously with a community included in the RCT?	0 = No; 1 = Yes
Treatment_Control_Site	Is the intake, and the associated tap(s), associated with a control or treatment community?	0 = Control; 1 = Treatment; "Not attributable" = Not attributable to one group or other in the RCT as intake supplies both treatment and control communities; "Excluded before randomisation" = Not included in RCT from the beginning
E_coli_2010	Number of Escherichia coli colony forming units per 5ml water sample	Number
Other_coliforms_2010	Number of other coliform (non-E. coli) colony forming units per 5ml water sample	Number
Offset	Offset relating to difference in sampling quantity between 2010 and 2015	Number
Stream_Spring_2015	Type of intake feeding tap	0 = Stream intake; 1 = Spring intake
Disturbance_2015	Disturbance of sediment in intake when taking water sample	1 = Disturbance; 2 = No disturbance
Black_Mud_2015	Presence of black anoxic mud in intake	0 = Absent; 1 = Present
Faeces_Presence_2015	Presence of faeces up to 10m upstream of intake	0 = Absent; 1 = Present in forest; 2 = Present in water body or on stream banks
Cattle_2015	Evidence of cattle upstream of intake	0 = Absent; 1 = Present
Agriculture_2015	Evidence of agriculture upstream of intake	0 = Absent; 1 = Present
Substrate_2015	Type of substrate present in intake water body	0 = Rock only; 1 = Presence of sand but no mud; 2 = Presence of mud
Cattle_Access_2015	Access of cattle to area surrounding intake	0 = Cattle access; 1 = Protection against cattle access
Compliant_ARA_2015	Intake located within a compliant level 1 Watershared contracted area	0 = No; 1 = Yes
Temp_2015	Water temperature (?C)	Number
pH_2015	Water pH	Number
Turbidity_2015	Turbidity in formazin attenuation units	Number
Turbidity_2015_100	Turbidity in formazin attenuation units divided by 100 (rescaling)	Number
Salinity_2015	Salinity (�)	Number
Total_E_coli_2015	Total number of Escherichia coli colony forming units in 4x5ml water samples (equivalent to 20ml sample)	Number
E_coli_2015_5ml	Mean number of Escherichia coli colony forming units per 5ml water sample	Number
Total_Other_coliforms_2015	Total number of other coliform (non-E. coli) colony forming units in 4x5ml water samples (equivalent to 20ml sample)	Number
